# Supplementary material for: Attitudes, Beliefs, and Self-Reported Rates of Influenza and COVID-19 Vaccinations in the Canadian 2023–2024 National Influenza and Respiratory Viruses Survey
Source: Vaccines (Basel). 2024 Oct 29;12(11):1230. doi: 10.3390/vaccines12111230 (PMC11598468; doi:10.3390/vaccines12111230)
Supplement: Supplementary file 1 [file vaccines-12-01230-s001.zip]

Archive with 1 entries (1 files):
- vaccines-3257162-supplementary.pdf
